# Supplementary material for: Multi-sensor information fusion localization of rare-earth suspended permanent magnet maglev trains based on adaptive Kalman algorithm
Source: PLoS One. 2023 Nov 28;18(11):e0292269. doi: 10.1371/journal.pone.0292269 (PMC10684099; doi:10.1371/journal.pone.0292269)
Supplement: S1 Table — (XLSX) [file pone.0292269.s001.xlsx]

## Sheet: Sheet1
Time		INS		Cross induction loop		Doppler radar		GNSS
1		0		0		0		0
2		1.85405		2.066		1.1609		2.50663
3		2.96825		3.055		2.5275		3.3863
4		4.79511		4.384		3.9007		4.44513
5		6.41164		5.684		5.223		6.01635
6		7.58463		7.1		6.5339		7.18209
7		8.92097		8.509		7.8286		8.14973
8		9.82531		9.307		9.0728		9.47563
9		11.0047		10.88		10.408		10.7111
10		11.9877		11.45		11.1233		11.7887
11		12.8438		12.4		12.6652		12.0287
12		13.34		13.433		13.761		13.2325
13		14.1574		14.626		14.7985		14.4225
14		15.0756		15.2		15.709		15.9926
15		16.066		16.429		16.7174		16.9628
16		17.0378		17.358		17.6349		17.977
17		18.2228		18.507		18.8843		18.0875
18		19.1381		19.604		19.8884		19.34
19		20.5896		20.41		20.864		20.2785
20		21.6549		21.065		21.8063		21.3449
21		22.9987		22.604		22.2968		22.0925
22		23.9024		23.487		23.7604		23.3752
23		24.5902		24.691		24.8477		24.3928
24		25.2875		25.495		25.7381		25.5507
25		26.1134		26.479		26.7635		26.9876
26		27.2356		27.458		27.744		27.6566
27		28.607		28.91		28.2923		28.4397
28		29.2531		29.99		29.6838		29.8473
29		30.9057		31.523		30.5933		31.0198
30		32.5678		32.108		31.5633		32.1949
31		33.756		33.02		32.4813		33.2268
32		34.8128		34.401		33.3653		34.1214
33		35.3414		34.521		34.2686		34.7713
34		35.8699		35.1		35.4827		35.0833
35		36.3985		36.13		35.9725		36.0162
36		36.3985		36.24		36.128		36.1759
37		36.3985		36.29		36.294		36.2786
38		36.3985		36.307		36.296		36.3627
